# Supplementary material for: The Effect of a Booster Dose mRNA Vaccine on COVID-19 Infection in Kidney Transplant Recipients after Inactivated or Viral Vector Vaccine Immunization
Source: Vaccines (Basel). 2022 Oct 10;10(10):1690. doi: 10.3390/vaccines10101690 (PMC9611339; doi:10.3390/vaccines10101690)
Supplement: Supplementary file 1 [file vaccines-10-01690-s001.zip]

Archive with 1 entries (1 files):
- vaccines-1905584-supplementary.pdf
